# Supplementary material for: Characterization of Microbial Diversity in Decayed Wood from a Spanish Forest: An Environmental Source of Industrially Relevant Microorganisms
Source: Microorganisms. 2022 Jun 18;10(6):1249. doi: 10.3390/microorganisms10061249 (PMC9227542; doi:10.3390/microorganisms10061249)
Supplement: Supplementary file 1 [file microorganisms-10-01249-s001.zip]

Archive with 2 entries (2 files):
- Supplementary Material Figures.pdf
- Supplementary Material Tables.pdf
